# Supplementary material for: Darolutamide-mediated phospholipid remodeling induces ferroptosis through the SREBP1-FASN axis in prostate cancer
Source: Int J Biol Sci. 2024 Sep 3;20(12):4635–53. doi: 10.7150/ijbs.101039 (PMC11414384; doi:10.7150/ijbs.101039)
Supplement: Supplementary file 2 — Supplementary data. [file ijbsv20p4635s2.xls]

## Sheet: Supplement Data 1
Lipid metabolism-related genes	ferroptosis-related genes	GSE148397
NFYA	SLC7A11	ERRFI1
CREBBP	GPX4	YIPF1
ABCB4	AKR1C1	ATP1A1
MED24	AKR1C2	CREB3L4
NR1H4	AKR1C3	RP11-312J18.5
ALAS1	GPX4	ATP2B4
NR1H3	RB1	MBOAT2
MED17	HSPB1	ODC1
THRAP3	HSF1	DBI
MED29	SLC7A11	ZNF385B
AHRR	GPX4	TMEFF2
ME1	GCLC	FZD5
NFYC	SLC7A11	ACSL3
RORA	NFE2L2	LRIG1
SREBF1	SQSTM1	COPG1
FDFT1	NQO1	MME
SMARCD3	HMOX1	SLC4A4
NCOA1	FTH1	SEC24D
MED15	MUC1	LIFR
EP300	SLC3A2	PART1
TRIB3	MT1G	SLC26A2
TBL1X	NFE2L2	HMGXB3
MED25	SLC40A1	FKBP5
MED26	SLC7A11	IL20RA
SULT2A1	GPX4	SMOC2
NRF1	SLC7A11	AGR2
AHR	CISD1	STEAP4
MED13	SLC7A11	PEG10
MED31	FANCD2	WNT2
PPARGC1A	GPX4	HIPK2
CPT1A	NFE2L2	INSIG1
APOA5	FTMT	ASPH
CCNC	HSPA5	TRIB1
MED23	ATF4	NDRG1
FAM120B	SLC7A11	B4GALT1
HMGCS1	GPX4	GNE
HMGCR	GPX4	CORO2A
FHL2	HMOX1	ORM2
ACADM	ATF4	KCNMA1
APOA1	NFE2L2	PDCD4
MED28	TP53	NUCB2
NFYB	SLC7A11	SYTL2
MED13L	HELLS	COLCA1
G0S2	SCD	NCAPD3
NCOA3	FADS2	VPS26B
MED20	SRC	ACAD8
MED1	STAT3	CD63
NR1D1	NFE2L2	PPFIA2
SIN3B	PML	SOCS2
SLC27A1	MTOR	ATP7B
HELZ2	NFS1	HOMER2
MED18	TP63	IGF1R
NR1H2	SLC7A11	ALDH1A3
PPARG	TP53	ERN1
GPS2	CDKN1A	SOX9
CDK8	MIR137	SEC14L1
MED10	SLC40A1	TYMS
ARNTL	GPX4	LIPG
MED6	GPX4	DSEL
HMGCS2	ENPP2	FLJ26850
GRHL1	VDAC2	KLK3
CLOCK	FH	ZNF765
CD36	CISD2	TPM3P9
AGT	SLC40A1	TPM3P6
MED4	MIR9-1	PCNA
TGS1	MIR9-2	TP53INP2
GLIPR1	MIR9-3	ERG
NCOA2	CBS	TMPRSS2
CYP1A1	NFE2L2	CECR6
MED9	SQSTM1	NEFH
NCOR1	GPX4	RFPL2
CARM1	ISCU	H1F0
RGL1	FTH1	SMS
ARNT	ACSL3	SAT1
TNFRSF21	OTUB1	AR
TIAM2	CD44	ITM2A
PLIN2	LINC00336	ZDHHC9
MED22	STAT3	DHCR24
ANKRD1	BRD4	RHOU
FADS1	PRDX6	MCM4
ACSL1	MIR17	IGFBP3
MED21	SCD	MYC
CDK19	SESN2	NTN4
PPARGC1B	NF2	ANXA2
MED7	ARNTL	RP11-181C21.4
MED19	HIF1A	SESN3
CPT2	JUN	RAB3D
APOA2	CA9	OPRK1
MED8	HSPA5	IDI1
MED27	TMBIM4	CTD-2224J9.8
ACOX1	HSPA5	CITED2
MED11	PLIN2	AIDA
FABP1	MIR212	ARHGAP26
MED30	Fer1HCH	ARG2
ABCA1	AIFM2	TSC22D1
PEX11A	AIFM2	WWC1
ANGPTL4	LAMP2	PI15
CYP7A1	ZFP36	MYBPC1
SIN3A	GPX4	SLC39A7
NPAS2	PROM2	ARHGEF37
HDAC3	CHMP5	RHPN2
ARNT2	CHMP6	RBM47
ESRRA	AKR1C1	RP11-134K13.2
MED16	AKR1C2	ANTXR1
CHD9	AKR1C3	MXI1
TBL1XR1	CBS	KLK2
MED14	NFE2L2	OLMALINC
MED12	CAV1	MYOF
SP1	GCH1	SLC4A10
RXRA	SIRT3	HS6ST2
PPARA	DAZAP1	THYN1
CYP4A11	PIR	SI
MTF1	GCLC	ST7
NCOR2	FTL	CREB3L2
TXNRD1	HCAR1	SLC41A1
NCOA6	SLC16A1	ABCG1
SREBF2	RRM2	AC018463.4
RXRB	SCD	MID1
UGT1A9	NR4A1	DNAJC10
CYP51A1	PIK3CA	RELN
MTMR7	RPTOR	LINC00920
NDUFAB1	SREBF1	HMGCS2
ACSM3	SREBF2	CDCA5
BZRAP1	FZD7	PRR15L
PON1	NFE2L2	VIMP
CROT	NFE2L2	ORM1
GDE1	P4HB	CBR4
OSBPL7	NT5DC2	TICRR
AGK	BCAT2	TMEM87B
ALDH3B1	HSF1	ZNF217
ARSD	PLA2G6	CDCA7
PNPLA4	MIR424	GOLGA2
STARD3NL	PARK7	HERPUD1
ABHD5	FXN	RFPL1
PIK3C2A	SUV39H1	C9orf152
MBTPS2	ATF2	CXADR
ELOVL5	CDKN1A	CSGALNACT1
ALOX5	FTH1	CMTM3
DPEP1	NFE2L2	CCNH
AGPS	STAT3	PFKFB2
CYP24A1	ACOT1	LIG4
OSBPL5	NFE2L2	GNG4
AGPAT4	ALDH3A2	PRIM1
PNPLA6	NFE2L2	PRKCA
CYP46A1	STK11	HIST2H2BE
PI4K2B	FNDC5	LINC00662
INPP4A	CircIL4R	ABCC4
HEXB	CDH1	FABP5
PIK3CB	NFE2L2	WIPI1
PLEKHA5	MIR214	KHDRBS3
MSMO1	NEDD4L	CHKA
GALC	SQSTM1	TESC
TBXAS1	TF	LDLR
ACAA1	FTMT	PDXDC1
ARSF	BRD2	ARFGAP3
DGAT2	BRD3	KIF13B
SPHK2	BRD4	STK39
MTMR1	BRDT	HPGD
CTSA	SCD	MCAM
FAR2	SLC7A11	IDH1
ELOVL1	DECR1	TMCC3
IDI1	NFE2L2	EDA
PPAP2A	GPX4	RP11-597D13.7
ACSL4	SLC7A11	MIR99AHG
PLA2G10	NFE2L2	NFKBIA
SLC44A1	GLRX5	ERBB2IP
GBA2	GPX4	SEC11C
CHAT	NCOA3	SEC24C
CSNK2A2	NR5A2	ANXA2P2
OSBPL3	GPX4	WDR37
PRKACA	MTOR	PLPP5
ALDH3A2	PANX2	ALB
ACADVL	RHEBP1	FADS2
ABCB11	TFAP2A	ZNF761
PTGS2	CP	ST6GAL1
MGLL	SLC7A11	CHP1
PTPLAD1	ARF6	LTBP1
ACAT1	GDF15	RFPL3
PLD1	ABHD12	TOB1
ACACB	PPP1R13L	DDN
ACER3	TFAM	TXNDC11
PIK3C3	KDM3B	SERPINI1
SYNJ2	RNF113A	ABAT
OSBPL6	PARK7	CAPZB
LIPE	AHCY	STAT3
LRP2	FXN	SASH1
AACS	circ-TTBK2	BZW2
OXCT1	MIR522	IDH3A
SLC27A5	IDH2	CRISPLD1
STARD7	PPARA	CYP2U1
SLCO1A2	NOS2	LGMN
HADHA	SIAH2	TIPARP
AKR1B1	RELA	STXBP6
CPNE3	PRKAA2	TUB
DDHD2	VDR	KIAA0232
HSD17B2	NEDD4	CMBL
ACOX3	FXN	UNG
MTMR2	AIFM2	STYK1
HSD17B14	PRDX1	PPM1H
ACHE	AR	B2M
PGS1	CBS	SLC29A1
LPCAT2	NFE2L2	MERTK
CRLS1	CHMP5	DAP
SPTLC1	CHMP6	SLC16A14
CERS4	HMOX1	TVP23B
PITPNM2	ZFP36	POLA2
OSBPL8	LAMP2	RNF103
PITPNM3	MTF1	LDLRAD3
PTGS1	COPZ1	LITAF
CRAT	NUPR1	GEMIN5
ACOT7	USP35	TMED9
SCD	HSF1	EMP1
HSD3B7	PROM2	KCTD3
TECR	PLA2G6	STARD4
GGT5	HIF1A	RP1-90G24.10
GGT1	NEAT1	UGT8
SLC25A1	RRM2	DNAJB9
PLA2G3	SLC7A11	LRCH1
CYP2D6	FTMT	CST1
SBF1	PARP1	PLPP6
CHKB	PARP2	FRRS1L
MCAT	PARP3	CPSF1P1
ARSA	PARP4	ZNF702P
TSPO	PARP6	FXYD3
MTMR3	PARP8	GPC6
PNPLA5	PARP9	GOLPH3
PNPLA3	PARP10	NEBL
SLC25A17	PARP11	BMPR1B
CERK	PARP12	GRIA2
ABHD4	PARP14	ATF5
DDHD1	PARP15	NOS1
SPTLC2	PARP16	ACOX1
LGMN	PDSS2	FABP5P7
SLC10A1	TXN	PDIA5
CPNE6	SENP1	HMGB2
SEC23A	PLA2G6	SLC27A3
CSNK2A1	OIP5-AS1	ANXA5
CDS2	MIR190A	ALDH1B1
ACOT8	FGF21	PXN
VAPA	CREB1	C11orf54
LPIN2	CREB3	OTUD7B
STS	CREB5	GCC2
ABCD1	FTMT	HK1
BMX	GOT1	SAMD5
MTMR8	TFRC	EXO1
TAZ	GPX4	ARF4
PCYT1B	MIR130B	FAM214A
GLA	BEX1	FAM21C
GDPD3	ASAH2	SLC33A1
VAC14	SCD	TEP1
SMPD3	FABP4	ASRGL1
PLA2G15	AKT1S1	SLC2A10
FA2H	MLST8	FERMT1
MLYCD	MTOR	IL1R1
ABCC1	RPTOR	NDFIP2
UBE2I	CDH1	FAM21A
CDIPT	SIRT1	OLFM1
ACSBG1	TYRO3	MEST
DECR1	SIRT6	AMACR
SQLE	TMSB4X	SPECC1
MTMR9	TMSB4Y	PLEKHH1
ASAH1	KIF20A	MFSD4
LHB	ECH1	KLF4
PLD3	circRHOT1	HM13
PIAS4	ETV4	SCD
PRKD2	MEG8	NDC1
PLIN3	VCP	UAP1
PLA2G4C	circ_0007142	BCL2L1
PLEKHA4	ENPP2	CRNKL1
PIK3R2	RBMS1	USP33
PIK3CG	KDM4A	COG3
PON3	CBS	DNAJC3
PON2	MGST1	KCTD12
CAV1	circKIF4A	RP11-680H20.1
PLEKHA8	miR-7-5p	SPOCK1
MOGAT3	PRDX6	KIF15
PRKAG2	circ_0067934	TRIP13
PTGR1	MPC1	GJB1
PIP5K1B	CHMP1A	STMN1
PTGDS	CAMKK2	GMNN
PHYH	SOX2	HSD17B6
CUBN	SRSF9	LMO7
PLEKHA1	PROK2	MUM1L1
ACBD5	MIR4443	SYVN1
MTMR4	SIRT2	ARPC3
KPNB1	circRNA1615	DNAH5
HSD17B1	MIR27A	LINC00969
ALOX12	MIR670	MTMR9
ABCC3	MEF2C	SLC35F2
DHRS7B	NF2	MOAP1
INPP4B	CDH1	PRKCD
SC5D	HSPB1	TSPAN13
OSBP	EZH2	RASL10B
PTPMT1	PEDS1	CDKN1A
PITPNM1	SMPD1	SURF4
CHKA	ADAMTS13	RAP2B
MVK	CDC25A	CENPV
PTGES3	G6PD	MAPK6
CYP27B1	SRSF9	C10orf2
ACSS3	CAV1	BEND3
LTA4H	CircFNDC3B	SMAD3
ACAD10	PPARD	NSG1
VDR	CISD2	SKA3
CHPT1	ENO3	MYL12A
LPCAT3	SESN2	LNX1
SLCO1B3	LCN2	LMNB1
PPARD	MARCHF5	TCAF1
ACOT13	TRIB2	OAS3
FIG4	DHODH	RIMS4
COL4A3BP	SLC7A11	CEP68
ARSB	MIR545	KDM7A
SEC24A	OTUB1	TRIB2
EHHADH	PDK4	ANKRD37
PCCB	CircPVT1	FAM13C
BCHE	MIR9-3HG	PEX10
SCAP	ADIPOQ	TUBA3E
PIKFYVE	circDTL	HUNK
POMC	GPX4	CLDN8
GPD2	mmu_circRNA_0000309	GLB1L3
ACADL	IL6	LRRFIP2
PECR	PTPN18	MIR22HG
NEU2	FTH1	REEP1
PRKD3	FTH1	FOLH1
PLEKHA3	FTL	BARD1
DHCR24	LCN2	COLEC12
SCP2	ABCC5	FAM134B
MECR	CISD3	ADD2
PLA2G4A	MS4A15	SOBP
HAO2	LCN2	TUBA3D
GNPAT	FURIN	RASAL2
PLA2G2D	circRHBG	RP11-447H19.3
HMGCL	GALNT14	TMEM45B
PIK3R3	KLHDC3	ENC1
FAAH	LINC01833	KRT18
HSD11B1	circGFRA1	AC097523.3
OSBPL9	MAPKAP1	SSR3
ESYT2	MLST8	CCNE2
ELOVL4	MTOR	TRAM1
RAB14	PRR5	LAT2
KDSR	RICTOR	CACNA2D1
ACOT2	GSTM1	MIR2052HG
ELOVL3	TERT	PCNXL4
GPAM	circ0097009	VRK3
ACAT2	TMEM161B-DT	SFTPA2
EPHX2	circEPSTI1	MAD2L1
PLBD1	MIR18A	BEND4
FABP3	RARRES2	PPM1E
PIK3CA	USP11	SLC22A23
OCRL	RPL8	ADGRG2
AKR1D1	IREB2	MTHFD1
ACADS	ATP5MC3	ADAMTSL1
ACOT9	CS	TNRC6C-AS1
ORMDL2	EMC2	TRIM2
LPGAT1	ACSF2	FAM177A1
PLA2G12A	NOX1	FRK
ACSL3	CYBB	PODXL
MOGAT1	NOX3	ZNF827
VAPB	NOX4	CDK4
PTGIS	NOX5	SEC24A
MCEE	DUOX1	AK5
SLC10A2	DUOX2	GFPT1
MBOAT7	G6PD	CHML
INSIG2	PGD	NTM
GPCPD1	VDAC2	WDHD1
SGPP1	PIK3CA	GPR85
HRASLS	FLT3	EDEM1
PLA2G5	SCP2	RP11-12G12.7
ECHS1	TP53	LINC01123
SRD5A3	ACSL4	FICD
ORMDL1	LPCAT3	TP53
SUMF2	NRAS	UBE2J1
PLD2	KRAS	RP1-90G24.6
SLC44A2	HRAS	CRISP3
ACSBG2	TF	DSCC1
CYP2E1	TFRC	RHOBTB3
PNPLA7	TFR2	ELL2
OSBPL2	SLC38A1	JADE1
HSD17B3	SLC1A5	C9orf91
PPT1	GLS2	TAX1BP1
HACL1	GOT1	BRCA2
ACLY	CARS1	OXCT1
STARD3	TP53	EAF2
PRKAB2	ALOX5	SLC25A42
HSD17B7	KEAP1	COQ10B
RAN	HMOX1	CD3EAP
INPP5K	TP53	FOLH1B
ALDH3B2	TP53	AZGP1
LPIN3	GLS2	SNHG16
TPTE2	ATG5	APPBP2
ALOX5AP	ATG7	NLN
PEMT	NCOA4	TVP23C
PIK3C2B	TF	NPR1
CSNK1G2	ALOX5	CASD1
RARRES3	ALOX12	RAD51AP1
HRASLS2	ALOX12B	SMIM14
MORC2	ALOX15	NPY
SBF2	ALOX15B	PDE8B
HSD17B4	ALOXE3	GPCPD1
CEPT1	PHKG2	CADM1
ARF3	TFRC	PPP2CB
LPIN1	ACO1	TK2
SLCO1B1	IREB2	RDX
CYP2J2	SLC38A1	ATP1A3
FADS2	GLS2	SKP2
PNPLA8	G6PDX	SDK1
HILPDA	ULK1	BVES
CGA	ATG3	ATOH1
B4GALNT1	ATG4D	BUB1B
SMPD2	ATG5	MCM3
CYP27A1	BECN1	EFNB2
SMPD4	MAP1LC3A	BTBD3
BAAT	GABARAPL2	CA5B
FDX1	GABARAPL1	CAD
CYP19A1	ATG16L1	SMAP1
SLC44A5	WIPI1	FANCG
EPT1	WIPI2	MCM10
HADHB	SNX4	CDK1
CYP1B1	ATG13	ST6GALNAC1
CYP2C9	ULK2	LYN
CYP2C8	NCOA4	LPL
CH25H	ACSL4	AHCYL2
AGPAT9	TP53	PPP1CB
HADH	SAT1	LINC01106
SEC24B	ALOX15	APH1B
PIK3C2G	ACSL4	POLR2M
ETNK1	LPCAT3	HLA-DMB
GLTP	ALOX15	GDF11
MTMR6	ACSL4	CAMKV
CERS5	KEAP1	RORB
ESYT1	EGFR	CENPH
FITM1	NOX4	SHH
PTGR2	MAPK3	CANT1
SLC27A2	MAPK1	PACSIN2
CYP11A1	BID	CEMIP
CYP1A2	ACSL4	DOCK10
AC092724.1	ZEB1	ARPC3P1
MBTPS1	KEAP1	F2RL1
DPEP3	DPP4	PLA2G7
PCTP	ALOX15	CHEK1
ARSG	ALOX12	GATS
OSBPL1A	CDKN2A	FAM111B
PIK3R5	PEBP1	PCCA
PPAP2C	SOCS1	BCL2L2
PRKACB	CDO1	KRT18P15
CYP4B1	MYB	GORASP1
SLC44A3	HMOX1	CDC45
PI4KB	MAPK8	CDYL2
PIP5K1A	MAPK9	SNAP23
CERS2	MAPK1	EXOSC2
SLC27A3	MAPK3	PRKCH
DEGS1	SLC1A5	POLR1E
ARF1	CHAC1	HES1
MBOAT2	MAPK14	SLC2A3
LBR	LINC00472	TUBA3C
ETNK2	NOX4	PCDH1
PLEKHA6	GOT1	AFMID
SUMF1	BECN1	ADAMTSL3
RAB5A	PRKAA2	CHRNA2
OSBPL10	PRKAA1	RP11-539I5.1
PLA1A	ELAVL1	LAMC1
SCD5	BAP1	DNA2
GC	TP53	EML6
FABP2	ABCC1	MON1B
CBR4	ACSL4	NANS
SRD5A1	MIR6852	PTPRM
PIK3R1	ACVR1B	PIK3AP1
TNFAIP8	TGFBR1	SLC45A3
MUT	BAP1	SNAP91
HMGCLL1	EPAS1	DHFR
CYP39A1	HILPDA	TAF4B
EBP	HIF1A	NAALAD2
AWAT2	ALOX12	SNX25
NSDHL	ACSL4	POLQ
STAR	HMOX1	BRIP1
UGCG	IFNG	RFC5
PTGES2	ANO6	FBL
FAM73B	LPIN1	KRT18P17
PTGES	HMGB1	KRT8P24
IDI2	TNFAIP3	DTL
INPP5E	TLR4	COPB2
CYP17A1	NOX4	LRRN1
HSD17B12	ATF3	PHF1
TM7SF2	ATM	HGF
MTMR12	YY1AP1	TNC
PIP4K2A	EGLN2	ADCY2
SEC24D	MIOX	SEC14L2
THRSP	TAFAZZIN	PSAT1
MMAA	MTDH	PRKAR2A
AKR1C2	IDH1	TPD52
OLAH	SIRT1	PIAS1
GPD1L	TAFAZZIN	SOCS2-AS1
SAR1B	BECN1	GMPPA
GGPS1	FBXW7	ASF1B
ACOXL	PANX1	KDELR3
PLA2R1	DNAJB6	FAM216A
LPCAT1	BACH1	FABP5P1
GDPD1	ACSL4	TCAF1P1
CERS3	LONP1	MFSD6
CYP2U1	CD82	DACH1
AGPAT5	IL1B	AKT1S1
PI4K2A	CTSB	MTAP
DBI	POR	KIF11
PTDSS1	CYB5R1	TTK
SAMD8	ELOVL5	MYO1B
ARSE	FADS1	HEPACAM2
FAM213B	ALOX12	HLA-C
ABHD3	FBXW7	KNTC1
ESYT3	PTEN	C4orf46
GDPD5	NR1D1	INPP1
AGPAT6	NR1D2	PRPS2
PLA2G2F	TBK1	PIP4K2C
SYNJ1	IL6	BRCA1
CBR1	USP7	GPR149
PLA2G4D	miR-182-5p	ORC1
THEM4	miR-378a-3p	JAM3
AGPAT3	CTSB	NCAPG
LSS	ACSL4	NAV1
FDPS	ATF4	PJA2
CYP3A4	BECN1	CST2
CYP11B1	AQP3	FKBP1B
PCYT1A	AQP5	HBEGF
BDH1	AQP8	CST4
FDXR	LINC00618	RASSF2
ALOX15	IREB2	RMI2
NEU3	MT1DP	OSTM1
CYP4A22	ACSL4	CD44
ACOT11	PEX10	GNMT
PPAP2B	KEAP1	P4HA2
PRKAA2	AGPAT3	USO1
ACP6	PEX12	TIMP2
MAPKAPK2	CHP1	CCDC186
SGPP2	GPAT4	RP11-712B9.2
HPGDS	BRPF1	CMSS1
TNFAIP8L2	OSBPL9	ESCO2
ALPI	INTS2	GINS1
PMVK	MMD	GOLGB1
GLB1L	CYP4F8	E2F7
PPM1L	MLLT1	POLR1B
CDS1	TTPA	WEE1
PTPN13	GRIA3	EXOC6
ALB	EPT1	RAP1GAP
MTMR14	POM121L12	SLC15A2
PLB1	LIG3	FAM171A1
LIPH	AEBP2	SLC27A2
SGMS2	AGPS	P4HB
BDH2	CDCA3	AHNAK
ETNPPL	PEX2	SMC2
HPGD	LPCAT3	PCAT1
ELOVL7	PEX6	NSDHL
STARD4	TIMM9	FGFR1
ARSK	DCAF7	EXPH5
ENPP6	LCE2C	SLC16A10
ACSL6	FAR1	HELLS
FABP7	PHF21A	SERTAD3
FABP5	SMAD7	CIB1
PRKACG	LYRM1	SEZ6
MID1IP1	AMN	SIDT2
SPTSSA	PEX3	OVGP1
INPPL1	MTCH1	RRBP1
FAAH2	ZEB1	BLM
TMEM55B	SIRT1	ST20-AS1
CYP2C19	ACADSB	NPTXR
SGPL1	PVT1	EIF2AK3
SMPD1	hsa_circ_0008367	SOS2
MOGAT2	SLC39A14	ZWINT
PLD4	NCOA4	HS6ST1
PLIN1	MAP3K11	DIEXF
PIP4K2C	GSK3B	DLGAP1
MTMR10	MAPK8	MDN1
ACSF2	BRD7	NEMP1
DPEP2	TP53	KRT8P11
ACAA2	SLC25A28	STK17B
GPX4	ACSL4	HES2
MVD	MFN2	E2F8
GPD1	ACSL4	FMOD
ACER1	SLC11A2	MLPH
ECI1	ZFAS1	IL17RD
HRASLS5	SLC38A1	E2F2
RAB4A	TSC1	SWT1
ACOX2	PEBP1	THBS1
DEGS2	TGFB1	HGD
MFSD2A	SNCA	SLC2A5
GSTM4	SIRT3	FABP5P2
PLA2G4F	PRKAA2	ELOVL7
INPP5D	TFRC	PTGS1
B3GALNT1	CGAS	DDIT4
PLEKHA2	STING1	DPY19L2
AGPAT2	HDDC3	KRT18P10
FASN	MIR761	KRT18P68
FABP6	MDM2	GCOM2
GLB1	MDM4	GRHL1
FABP4	ALOX15	FANCD2
HSD17B13	POR	PAK1
ELOVL6	MIR214	AGFG2
PLA2G1B	DLD	CA8
MTM1	LONP1	CPEB2
PIK3CD	ACSL4	SCDP1
PTEN	BACH1	HLA-B
CYP4F11	DNAJB6	RAPH1
CYP4F22	WWTR1	MAPRE3
ORMDL3	SIRT1	NUSAP1
MBOAT1	ATM	ARNT2
CERS6	PRKCA	SLC17A4
SPTLC3	LGMN	GOLGA5
STARD5	ACSL4	ADAM9
ACOT12	TP53	KCNQ3
PPP1CA	IFNG	LINC00963
CYP7B1	SMPD1	OSBPL8
DHCR7	MYCN	YIPF3
LCLAT1	SLC11A2	SLIT1
ACSM6	IFNA1	PBK
ARV1	IFNA2	CTC-459F4.1
PHOSPHO1	IFNA4	STX5
STARD6	IFNA5	KRT18P11
UGT8	IFNA6	TTF2
PTDSS2	IFNA7	NEK3
PCCA	IFNA8	MCM2
GPX2	IFNA10	PLEKHA6
SPHK1	IFNA13	FARSB
CIDEA	IFNA14	FGD4
ACBD7	IFNA16	PREX2
HSD11B2	IFNA17	AC025171.1
LPCAT4	IFNA21	ZCCHC6
PLA2G16	SMG9	CCNA2
ACSF3	NR1D1	FAM69A
RUFY1	ACSL4	C18orf8
SEC24C	PPARG	TDRD7
ACER2	TLR4	STC2
ACOT4	IL6	RRM2
GBA	MIR335	CAMK2D
PNPLA2	ATF3	SAR1B
SLC25A20	HMOX1	EVC
CPNE7	HMGB1	ASIC1
CYP11B2	EPAS1	ATAD5
ALOXE3	SNX5	HHAT
ALOX12B	PAQR3	KLHL2
ALOX15B	MICU1	ZFP36L2
PLD6	NOX4	CBR3-AS1
TMEM86B	TOR2A	RP11-288G3.4
CYP8B1	MIR375	ZDHHC8P1
FAM73A	MAP3K14	ESPL1
ARSJ	SIRT3	PLK4
PITPNB	CircKDM4C	KRT8P10
ACBD4	MIR324	ELL2P1
ENPP7	QSOX1	TTR
TNFAIP8L3	MIB2	KRT8P45
ARSI	CLTRN	PPP2R5B
DGAT2L6	KLF2	MGME1
ACOT1	MIR5096	TBX15
PRKD1	TFRC	BMP7
PLA2G6	HOTAIR	KRT8P14
DGAT1	H19	CHEK2
INPP5J	FOXO4	WDR12
TNFAIP8L1	ELAVL1	ADAMTS3
PCYT2	YTHDC2	MARVELD3
CYP2R1	DDR2	TSPAN8
PIP5K1C	SLC39A7	SEC61G
CYP4F2	TRIM46	SLC22A5
GPAT2	ACSL1	TGM2
PPP1CC	KDM5A	CENPF
INSIG1	TRIM21	GRK5
CYP4F8	HMOX1	SEC61B
CYP4F3	DPEP1	LPCAT4
AKR1C1	CYGB	ADCY3
CIDEC	IDO1	KRT8P35
AGMO	GSTZ1	ELMO1
PLA2G4E	TP53	GRIP2
PLA2G2A	ACO1	MIEN1
ASAH2	GJA1	SLC41A2
SUMO2	IREB2	ENO2
PLA2G2E	SLC7A11	AFF3
PTPLAD2	PGRMC1	STK32A
LIPI	CIRBP	SLC35C1
AKR1C3	FAR1	NCS1
THEM5	circPSEN1	HIST1H2BD
PIK3R4	USP11	NLE1
GK2	STING1	LGI2
SPTSSB	YAP1	ACOT9
GM2A	HMOX1	BCAR3
ACSL5	MIR135B	RP1-288H2.2
FITM2	TRIM26	FRAS1
SLC22A5	YAP1	KRT8P49
FABP12	NDRG1	ADCY7
FAR1	MIR302A	NEK5
PSAP	ASMTL-AS1	WBP1L
ELOVL2	ZFAS1	TMEM125
HSD17B11	FADS2	PALMD
AKR1C4	PIEZO1	KAT2B
ECI2	LIFR	CTC-523E23.5
OXCT2	PTPN6	ZNF367
GK	MIR15A	PLP1
INPP5F	EGR1	DOCK4
SGMS1	ADAM23	ZNF883
HSD3B1	ARHGEF26-AS1	TRANK1
HSD3B2	ACSL4	VSIG10L
NEU4	CPEB1	MAP7D1
AWAT1	COX4I2	RIMBP3
HSD17B8	lncRNA AABR07017145.1	C17orf62
AGPAT1	TIMP1	KRT8P3
SLC44A4	MIR15A	SLC17A5
NEU1	KDM6B	PCTP
CSNK2B	NCOA4	RAD54L
FABP9	GSK3B	EMILIN3
CPT1B	IFNG	ETV6
ARSH	METTL14	DHFRP1
ACOT6	CHAC1	LIG1
TECRL	MIB1	PNPLA8
PPAPDC2	KDM5C	SLC38A11
PTPLB	ACSL4	KRT8P36
SACM1L	MEG3	THNSL1
LTC4S	CCDC6	SPOCK3
HEXA	ATF3	GOLGA4
PPP1CB	IREB2	RFC3
NUDT19	CFL1	RIMBP3B
CPNE1	ALOXE3	MMS22L
STARD10	MIR539	B3GALT5
PPT2	KMT2D	DUT
CERS1		GALK2
CPTP		SLC25A20
AKR1B15		NPM3
ACBD6		BMP8B
CYP21A2		NLGN1
GPX1		EGR1
ACAD11		EPB41L4A-AS1
PISD		CTSF
PI4KA		XRCC2
AMACR		CSPG5
DECR2		IL17RA
PLA2G4B		PPP1R15A
HTD2		TMEM41B
FDX1L		RP11-283C24.1
TPTE		SLC6A11
PIK3R6		NMT2
PIP4K2B		CCDC53
SRD5A2		CGREF1
ACACA		DPP3
ZNF638		DCXR
KLF5		RIMBP3C
TGFB1		MMP28
NFKB1		ADGRG6
CCND3		NBL1
EGR2		B3GNT2
PCK1		MIR4697HG
WNT1		PDK1
CDK4		SHROOM2
KLF4		WDR66
ADIRF		PRLR
EBF1		C15orf52
WNT10B		RP11-492D6.3
CEBPB		PPL
RELA		RP11-403B2.10
LEP		HIST1H2AC
LPL		GLS2
ADIPOQ		GLI3
ZNF467		ITSN2
SLC2A4		MFSD5
NR2F2		ELAVL2
CEBPD		CDH7
TNF		SALL2
CEBPA		IL10RB
DGKZ		PFAS
DGKE		EBF3
DGKD		ADAT2
DGKH		TCTN2
JMJD7-PLA2G4B		ABHD3
PLA2G12B		IQGAP3
LYPLA1		ENTPD7
ADPRM		RHOBTB1
DGKQ		TMEM63A
DGKB		MTURN
DGKG		RBBP9
DGKA		SPC25
DGKI		ANP32E
LYPLA2		WNT10B
PLA2G2C		MICAL1
LCAT		KIAA0101
		C22orf42
		AC011523.2
		ARPC3P5
		ITGA9
		MYDGF
		MAPK6PS4
		PLA2G4E
		SLC3A1
		RP1-90G24.11
		ERO1B
		MICA
		ZNF701
		MTHFR
		ANXA1
		RNF152
		ITPR3
		HLA-DRB1
		NDC80
		TMED5
		STRN
		LUZP2
		OSBPL1A
		DDX11
		CD55
		HOMER2P1
		EPHA4
		GMPPB
		EVI5
		TAF13
		P3H3
		TEX15
		AP1G2
		KSR2
		AADAT
		SFTPA1
		OSTF1
		ZFP36
		FAM214B
		ERMP1
		C8orf34-AS1
		LUM
		STXBP5L
		TRIM62
		ATG4A
		FAM189A2
		OCEL1
		CDCA7L
		SLC25A19
		ZNF600
		KRT8P5
		MTR
		LAMA3
		FAM135A
		SNX10
		RP11-316N24.2
		TXNRD3
		NR1D2
		KRT18P38
		TNFRSF21
		SLC9B2
		SEC14L5
		PNP
		DIAPH3
		HMGN2P46
		PNKD
		CDON
		YPEL1
		FAS
		ANKRD13B
		ADD3
		ASZ1
		PARP8
		ARRB2
		SKIL
		CAPRIN2
		MUC20P1
		TSEN2
		P2RY1
		CCDC141
		UMAD1
		CRABP1
		PLTP
		RAVER2
		MUC20
		ZCCHC24
		ZNF239
		SIRPA
		METTL8
		MBLAC2
		TBPL1
		PELI2
		GPR27
		GINS2
		OXTR
		ATP10A
		SPC24
		HDAC9
		ANXA2P1
		TSPYL2
		PGAP1
		ITGA3
		KIAA1524
		SYK
		RFC4
		LINC-PINT
		ZNF563
		PTGFR
		USP53
		ADAM22
		SEMA3C
		FMNL3
		PCP4
		PRKD2
		KANSL1L
		SDC3
		RAPGEF3
		COTL1
		EML1
		COLGALT1
		LAMC2
		C20orf196
		RAPGEFL1
		CTC-526N19.1
		PLA2G2A
		FAM21FP
		GLDC
		ELF1
		NQO1
		RAD51
		FREM1
		F3
		GTF2IP7
		VARS2
		AMIGO2
		ZSWIM8
		CENPK
		GS1-309P15.4
		ARPC1B
		TNK2-AS1
		C5orf34
		SPOCK2
		CPEB3
		GRIN3A
		FZD1
		CKLF
		WNT5A
		KLK4
		SGCB
		TRPT1
		MAPK6PS3
		HIST1H3E
		AHNAK2
		ARL10
		AGR3
		RP11-159H10.3
		MAN2B2
		AZGP1P1
		PTGER2
		TTYH2
		CST3
		KRT18P21
		FSD1
		DPY19L2P1
		HLA-DRB5
		TCAF2
		MCTP1
		FAM21EP
		ELK3
		RBL1
		KIF18B
		HOMER2P2
		ANKRD18B
		PDE6A
		ZFP36L1
		UGT2B15
		GNG2
		HLA-DPB1
		KRT18P28
		KRT8P8
		LRRC3
		CNTN4
		FBXO32
		NUFIP1
		CAP1P2
		MAB21L3
		UHRF1
		IQCE
		KRT8
		TMEM63C
		ALKBH2
		RP11-46D6.1
		ZNF611
		PMM1
		EME1
		GPR108
		DGAT2
		ENTPD2
		POU6F1
		KLK15
		CDC14A
		KIF5A
		LINC01411
		LOXL3
		RUSC1
		WDR62
		SIPA1L2
		MTCL1
		RCCD1
		MET
		AKAP5
		GATA2-AS1
		NES
		DRAIC
		FANCA
		ZNF667
		RP11-303E16.2
		PNMAL1
		ZGRF1
		RP11-29A19.2
		NEURL1
		EFCAB12
		C1orf210
		DDX12P
		GABARAPL1
		SMAGP
		LRRC4
		RP11-253E3.3
		CTD-2396E7.11
		TRIM5
		GINS4
		KITLG
		CD109
		CBX2
		BCL11A
		RAB31
		KCTD1
		ACOXL
		ETS2
		RP11-419L20.2
		ZBED3-AS1
		OAF
		AMER1
		TRAF3IP2
		GARNL3
		XYLB
		FRY
		MYO1G
		PALM2
		SLC2A14
		FLT4
		ARPC3P2
		RP11-244F12.3
		FAM198A
		C1orf87
		PGC
		ACP2
		HIST1H2BE
		CLMN
		FAM171B
		DCLK1
		AURKB
		MOGAT2
		SDC2
		MAF
		HIST1H4H
		SATB1
		BCL3
		SGK3
		METTL1
		CAMKK1
		ABHD14B
		KLHL3
		NOV
		AUNIP
		KRT18P1
		KRT18P25
		RP11-307P22.1
		HEG1
		TIPIN
		LRRC20
		APOL3
		ADAM11
		RP11-644F5.11
		NCOA7
		NEIL3
		PDLIM3
		KCNH6
		SH3GL3
		TMED10P1
		ARHGAP20
		RP11-771K4.1
		ZNF660
		UGT2B4
		C8orf34
		HS3ST4
		AKR1C3
		SLC1A2
		KAZALD1
		SLC38A4
		FAM107A
		GAREML
		KLF11
		SACS
		CDCA4
		ZNF137P
		EPHA8
		LRIG3
		DISP2
		KLKP1
		CYP4F11
		KIAA0922
		PVRL2
		KRT18P13
		NCR3LG1
		FKBP2
		CDC42EP2
		SLC31A2
		KRT19
		CXADRP2
		DGKA
		LIFR-AS1
		ERAP2
		PDE1B
		PP14571
		KRT8P48
		CCDC160
		ITGB3BP
		PP7080
		LRRC37A9P
		FAM102B
		SLC9A3
		TMEM8A
		RP11-293B20.2
		KAT2A
		GLRA3
		FMN1
		WDR17
		DTX4
		DCAF4
		FAM135B
		FA2H
		C2CD2L
		TEAD4
		SHKBP1
		CENPP
		EIF4E3
		GPR156
		RDH10
		SMO
		HID1
		CLN6
		TOX
		MAML2
		NOP56P3
		ARID5A
		EPHB6
		BMPR1B-AS1
		SMKR1
		DNAJB5
		PICK1
		NEMP2
		MYH9
		RHBDF1
		MAPRE2
		ABCA5
		ZNF578
		KRT8P13
		PLEKHO2
		CCDC159
		AP1B1
		PLK2
		SLC16A9
		DPY19L2P2
		TMEM79
		DDX60
		APOBEC3B
		NRXN1
		KCNG3
		RP11-172H24.4
		ARF4P1
		SGSM1
		VPS9D1-AS1
		AF127936.9
		KDELC1
		MYBL2
		KRT18P56
		RP11-22B23.1
		MICB
		ADARB2
		ARMC12
		RHAG
		KRT18P16
		ALX4
		CDKN1C
		IRAK1BP1
		BEX1
		PGM5
		NKAIN1
		APCDD1
		PKIB
		GUCY1A2
		FABP5P10
		NPY2R
		AC002519.6
		CSRNP1
		MND1
		SERINC2
		AGTR1
		LINGO1
		FABP5P11
		FANCB
		CTD-2126E3.4
		ZRANB3
		GGH
		LGALS3
		SLC18B1
		NOP56P1
		WNT8B
		SGK1
		HCAR1
		AC015849.16
		FMO5
		KLC2
		FBLN2
		CTD-2201E18.3
		BRINP1
		DLG2
		SIX2
		KCTD16
		FBXO4
		BZRAP1
		SYT9
		CRISP1
		LRRCC1
		PDLIM4
		BCHE
		PDCD4-AS1
		RAPGEF4
		TSPAN5
		OAZ3
		ZNF658
		HTRA1
		STON2
		RP11-66B24.7
		CEP72
		C16orf70
		ANKRD22
		SLC25A45
		LAMB2
		CSRNP3
		UBE2FP1
		RBM20
		KRT8P37
		PYGO1
		SGK223
		C11orf63
		TMEM200A
		APBA2
		KCNJ12
		TOP1MT
		ENPP1
		FBXW10
		GALNT14
		RERG
		PCOLCE2
		C20orf27
		HSD17B8
		RDM1
		NEFM
		SERPINF2
		EGF
		LSAMP
		PTMAP4
		LDLRAD4
		XXbac-BPG308K3.5
		CD38
		SH3RF2
		SOX13
		RRAS
		LCK
		NRM
		NBEAL2
		DDC
		PDE6B
		RP11-1217F2.1
		UNC93B1
		SPATA5
		RP4-647J21.1
		EPHA7
		TRIM16
		MBOAT1
		MGP
		CYSTM1
		BAIAP2
		CNTFR
		RP11-92K15.3
		MAPK10
		PRSS3
		ADAM7
		LINC01105
		HLA-DPA1
		JAK2
		LGALS3BP
		CTD-3060P21.1
		MAFF
		UGT2B17
		JHDM1D-AS1
		GGT1
		WBSCR17
		LRRC23
		CEP152
		GABRA5
		FBLN1
		C17orf53
		RDH16
		NEFHP1
		NT5M
		CDH10
		ADTRP
		SMTNL2
		KCNH8
		KRT18P8
		PER1
		GRIK2
		GFI1
		PRIMA1
		AJUBA
		SHB
		CHAC2
		NOVA2
		ST6GAL2
		CACNB1
		ZNF695
		TFAP4
		NCAM2
		ADM2
		SYT3
		MPP2
		DMRTA1
		DGKG
		FREM2
		ZNF658B
		ARNTL2
		MATN2
		TBXAS1
		CTD-2145A24.5
		FZD10-AS1
		LYPD6B
		KLF9
		BCL2
		FAM3D
		TESK1
		OSCP1
		CDC14B
		CLYBL
		DNMT3B
		CEBPD
		MGAT3
		B3GALT2
		PRRT4
		SH2D5
		RP11-400K9.2
		FANCD2P2
		SALL4
		PRRG2
		KIAA1161
		SEMA3E
		CDH4
		NAT8L
		COL2A1
		ELN
		FJX1
		ZNF391
		GALNT16
		CYP4F23P
		KCNAB2
		FNDC5
		TNFAIP3
		MTHFD1P1
		SSTR5-AS1
		ROGDI
		CHRM1
		MAPK11
		ARMC4
		ORAI3
		PCDH19
		RHOC
		TAGLN2
		POLR3G
		EGLN3
		NABP1
		DYNC1I1
		SERTAD1
		FYN
		MNS1
		CDK18
		IGFBP2
		ARHGEF17
		RP11-115D19.1
		SPDEF
		NR1D1
		THBD
		CTD-2022H16.3
		KISS1R
		CENPM
		PLCL2
		PAPLN
		KRT18P3
		PRCAT47
		SMARCD3
		TMEM117
		MAST1
		APOH
		WNK4
		TTN
		ITGA11
		MMP24
		DMKN
		IGFBP5
		RP11-174G6.5
		MYZAP
		KRT18P31
		CYP1A1
		GATSL2
		PLCXD3
		FGD1
		FBN1
		PALD1
		ALOX5
		SFR1
		PNMA3
		DBIP1
		SV2C
		TMEM180
		RP11-507K13.4
		TRNP1
		B3GAT2
		RP11-363E6.4
		RARG
		GJB6
		FCHSD1
		TCAF2P1
		DTX1
		SLC16A6
		H2AFX
		PYGL
		RP11-707G14.8
		ATG9B
		CALN1
		HAO1
		TECPR1
		ENTPD1-AS1
		RP11-599B13.9
		RP11-259N19.1
		SNX25P1
		EPS8L1
		NR4A2
		C15orf39
		PAX1
		THSD1
		KRT18P2
		SLC18A1
		LRRC75B
		LRRTM4
		RRM2P3
		LIAS
		C19orf57
		CTD-2503O16.3
		TMEM178A
		CORO1B
		B3GALT4
		ARHGEF40
		CPM
		HLA-E
		RP11-246K15.1
		SNHG4
		MAPK4
		MKLN1-AS
		MBNL3
		INHBA
		STK33
		SUPT3H
		MED12L
		LINC00844
		LOXL2
		PRDM1
		UGT2B7
		SH3BP1
		DNAJC28
		HSPA4L
		RP11-57A19.2
		LOXL4
		PSMG4
		RP11-384P7.7
		AC009948.5
		FXYD5
		FKBP7
		SPAG4
		BBC3
		AC002456.2
		POLG2
		KCNQ1
		ARMCX4
		MESTP1
		CHST9
		UCP2
		MITF
		IGSF21
		DPY19L2P3
		NAV2
		GADD45G
		TRADD
		KHK
		COL5A2
		EPHA10
		RAMP2-AS1
		KRT8P22
		TNFSF13
		EMID1
		TSPAN7
		SMIM10L2A
		EVX1
		PRRG4
		LAMC3
		CAP2
		MRM1
		GSTO2
		HOXA10-AS
		CCDC183
		C3orf67
		CTD-2583A14.11
		SIDT1
		RP11-90K6.1
		RP11-75I2.3
		NRXN2
		CDKN2B
		CTD-2126E3.3
		MGAT5B
		KRT8P39
		HIP1R
		LGMNP1
		CCDC83
		ABCC3
		LHX6
		C15orf48
		KCNQ4
		ABCG2
		HLA-DRB6
		PLAT
		KRT18P65
		FAM87A
		IL27RA
		ADAM19
		CDKL2
		CCDC57
		ARSA
		TMEM158
		FLNA
		SVOP
		RP11-715J22.6
		NUFIP1P
		CKB
		RP5-984P4.6
		SRCIN1
		ZBTB7B
		KRT8P51
		AC022182.2
		XRCC3
		ANO4
		RHOJ
		ELFN2
		KCNJ3
		ZNF114
		KCTD9P3
		ESRRG
		RABAC1
		SULT4A1
		PTRF
		LINC00964
		ZBTB7C
		DPY19L2P4
		CTD-2541J13.1
		VWCE
		CYP4F12
		LAMB4
		APOC1
		C17orf96
		RP5-1121H13.1
		RP11-403I13.8
		KRT18P4
		DFNB31
		SLC5A1
		KLRG2
		RP11-722G7.1
		CDH23
		LRFN1
		CCDC169
		AC124944.3
		RP11-61L23.2
		CCDC80
		FAT3
		RP11-483P21.2
		BHLHA15
		BTN3A2
		TP53I3
		SPRY4
		TP73
		A1CF
		ATP2B2
		PAICSP3
		FAM189A1
		HOXD13
		RCOR2
		ANKRD42
		CAPS
		SYNC
		ZBTB47
		KLHL2P1
		MAN1A1
		SMAD1
		ANO1
		ELFN1-AS1
		KRT8P41
		MYBBP1A
		RBM24
		LIX1
		RP11-12K11.1
		DOCK8
		SLA2
		FOXO1
		MEIS1
		SYNPO2
		PLEKHD1
		SWSAP1
		C9orf40
		MREG
		AC097724.3
		PMAIP1
		CTD-2228K2.7
		EFCAB13
		CDH24
		FAM46A
		IQCK
		DDX25
		FSTL4
		TMPO-AS1
		FAM222A-AS1
		RASGRF1
		KCNH1
		PRKAR1B
		GPR137
		RP11-451O18.1
		CH17-125A10.2
		RAB43P1
		BBOF1
		GDAP1L1
		SNAI2
		RBP4
		LANCL3
		REEP2
		CDRT1
		GADD45B
		ZNF467
		RP11-386I14.3
		CLIC5
		IL1RAPL1
		KRT18P39
		SERP2
		CRYAB
		LINC01087
		TG
		DUSP2
		GS1-309P15.3
		ACADL
		MFAP3L
		NUDT6
		SCARA3
		MAP7D3
		RP11-801F7.1
		MAPK6PS2
		RGS7
		ZNF835
		ULBP1
		NFE2L3P1
		RFPL1S
		HIST2H2BF
		KCNC1
		RP11-110I1.12
		KRT19P1
		NRSN1
		CORO2B
		RNASET2
		DPYD
		NUDT1
		DUSP9
		DTX2
		WWOX
		OLFM2
		CDT1
		TIMP4
		GGTLC2
		FAR2P1
		RP11-295H24.3
		EMX1
		TMEM52
		LRRN2
		SOX1
		KRT8P33
		B4GALNT4
		GC
		OBSCN
		AF131217.1
		LIPT1
		C1orf95
		MCMDC2
		ADA
		CTC-250P20.1
		RP11-615J4.4
		RP11-403I13.7
		GLIS3
		RP11-54O7.1
		EXOSC5
		GRM4
		CTAGE3P
		CD8B
		EPHA5
		RP11-23F23.3
		SLC22A18
		RP11-613M10.6
		KCNK15
		C15orf65
		PLCD1
		HIST1H2BC
		DBP
		NAP1L3
		RP11-356M20.1
		PRTFDC1
		GLDCP1
		TCP11L2
		PLCB2
		AL133493.2
		ZNF853
		IKZF1
		LINC01224
		RP1-207H1.3
		RP4-665J23.1
		KCTD9P6
		PSAT1P3
		SLC26A3
		KCNN3
		MATK
		BMX
		CD200
		DOC2A
		MYO16
		AC009945.4
		ACSBG1
		AP000438.2
		JAKMIP1
		TRIM9
		OR51E1
		FAM101A
		PCNAP3
		KCNK5
		NRSN2-AS1
		CMPK2
		FAM101B
		F8
		COL26A1
		TFF1
		DACT1
		KCNK6
		PRSS22
		RP5-983L19.2
		FFAR4
		GCOM1
		RP11-59O2.1
		PRTG
		RASA4DP
		KCNS2
		MYB
		TSHZ2
		ADORA2B
		RP11-479G22.8
		BMP6
		RP11-1E11.1
		RP11-1260E13.2
		SLC30A10
		AC008132.13
		OSR2
		HMOX1
		CAPN14
		TNS1
		COL18A1
		DFNB59
		GLIPR1
		KCNMB2
		AC000041.10
		PCAT18
		APOBEC3A
		SYT2
		TMEM147-AS1
		IL7
		FRMPD3
		NHP2P2
		PLSCR1
		RAB4B
		HMG20B
		RND3
		IFT140
		LLNLF-158E9.1
		RIBC2
		MOK
		KLF3-AS1
		RNF112
		LRRC16B
		RSPO4
		NEK11
		FBXL7
		AC005682.5
		CCNE1
		KIAA0513
		POLD4
		GUSBP5
		PRR16
		ZNF541
		ACTA2
		COL6A1
		TMC6
		FAR2P2
		PAX8
		FAM185BP
		ANXA2R
		WASIR1
		AIM1L
		C16orf45
		HLA-G
		DDR2
		HIST2H2BA
		SLC4A8
		TLCD2
		CTSV
		MMP11
		RP5-1159O4.1
		IGFBP4
		HLA-J
		RP11-231E6.1
		TSNARE1
		SLC25A35
		ADAM23
		ODAM
		COL9A2
		CTAGE12P
		RP11-244M2.1
		RP11-945A11.1
		TRPM3
		CTAGE1
		NXPH2
		AC018804.3
		PRICKLE3
		CYP4F26P
		RP11-336N8.1
		FAM184B
		RP11-65J3.3
		OSBPL6
		NOD2
		GAS7
		URB1-AS1
		WSCD1
		BBS12
		RARRES3
		FGD3
		RP11-399B17.1
		MYH11
		ETV4
		GPM6B
		OSGIN1
		RP5-1092A11.5
		RHBDF2
		APELA
		DLX3
		RP11-245D16.4
		SYT12
		ADGRB1
		FAM231D
		TMSB15B
		SH3GL2
		RP1-34B20.21
		ST18
		SBF2-AS1
		TFPI
		NUDT8
		ATG16L2
		CNGA1
		NEK10
		TMEM176B
		GPRIN3
		FUT10
		DNAH7
		CNTNAP1
		IKZF2
		KRT18P37
		CPNE7
		LINC01138
		TJP3
		CDH17
		PDE4A
		LRP2BP
		CA13
		KB-1683C8.1
		RP11-363E6.3
		PKNOX2
		RELT
		CRB3
		EFHD2
		PLEKHH2
		RP11-379K22.3
		OAS1
		RP11-454E5.4
		GGT2
		HOXC9
		FIRRE
		LINC00664
		AKR1C2
		SIRT4
		LRRC7
		FAM131B
		MIR17HG
		CPEB1
		FAM177A1P1
		LRRC37A6P
		TNFRSF18
		RPL12P35
		C11orf45
		FAM132B
		COL14A1
		CTD-2384A14.2
		RP5-1056H1.2
		TBC1D2
		C2
		PITPNM2
		RP5-1148A21.3
		IGSF23
		PNCK
		DOCK11
		SUSD5
		SOX30
		TMEM132A
		HCAR2
		ARHGAP9
		WIF1
		BEX2
		45549
		PHOSPHO1
		SLC7A14
		MAK
		RP11-142E9.1
		TERT
		RP11-298C3.2
		RLN2
		RLN1
		CHEK2P2
		CYP4F3
		POTEKP
		RP11-92A5.2
		CPLX1
		NNMT
		ANXA2P3
		OLAH
		GNB3
		ST8SIA6
		RP11-38L15.3
		AKR1C4
		CTSK
		RP11-210M15.2
		HS3ST3B1
		MYL8P
		PLA2G4C-AS1
		C15orf62
		GPM6A
		LRRC4C
		SLC16A13
		CEACAM20
		NUDT22
		LINC00324
		RP11-424C20.2
		RP1-167O22.1
		RSAD2
		CCDC87
		FN1
		CDKN2A
		RP11-728K20.1
		SEMA3G
		SPEG
		ABHD1
		ANKRD65
		SRPX
		MKRN2OS
		PLPPR4
		IRAK3
		CTAGE10P
		RP11-160O5.1
		C14orf159
		RAMP2
		RP11-439E19.10
		PPP2R3B
		NOTCH1
		GGTLC4P
		IL17D
		SLC43A3
		ST6GALNAC4
		SREBF1
		TMEM204
		NRG2
		HIST1H1E
		GLP2R
		DZIP1L
		NEIL1
		IL10RB-AS1
		GHRHR
		JAG2
		GJC1
		GPR173
[truncated: 1,201 more rows]
